# Supplementary material for: Food Insecurity in Hispanic Populations Is Associated with an Increased Risk of Hepatic Steatosis: A Nationally Representative Study
Source: J Clin Med. 2024 May 29;13(11):3206. doi: 10.3390/jcm13113206 (PMC11173297; doi:10.3390/jcm13113206)
Supplement: Supplementary file 1 [file jcm-13-03206-s001.zip]

Archive with 1 entries (1 files):
- jcm-2971670-supplementary.pdf
